# Supplementary material for: Mixtures Biotransformation: Multilayer Molecular Networking of Kratom Liver Metabolites
Source: J Nat Prod. 2026 Feb 10;89(2):433–43. doi: 10.1021/acs.jnatprod.5c01235 (PMC12954754; doi:10.1021/acs.jnatprod.5c01235)
Supplement: Supplementary file 2 [file np5c01235_si_002.zip]

Archive with 2 entries (2 files):
- kratom_s9_hilic.mzbatch
- kratom_s9_c18.mzbatch
