# Supplementary material for: Mixtures Biotransformation: Multilayer Molecular Networking of Kratom Liver Metabolites
Source: J Nat Prod. 2026 Feb 10;89(2):433–43. doi: 10.1021/acs.jnatprod.5c01235 (PMC12954754; doi:10.1021/acs.jnatprod.5c01235)
Supplement: Supplementary file 2 [file np5c01235_si_002.zip › kratom_s9_hilic.mzbatch]

<?xml version="1.0" encoding="UTF-8"?><batch mzmine_version="4.4.3">
    <batchstep method="io.github.mzmine.modules.dataprocessing.featdet_massdetection.MassDetectionModule" parameter_version="1">
        <parameter name="Raw data files" type="ALL_FILES"/>
        <parameter name="Scan filters" selected="true">
            <parameter name="Scan number"/>
            <parameter name="Base Filtering Integer"/>
            <parameter name="Retention time"/>
            <parameter name="Mobility"/>
            <parameter name="MS level filter" selected="MS1, level = 1">1</parameter>
            <parameter name="Scan definition"/>
            <parameter name="Polarity">Any</parameter>
            <parameter name="Spectrum type">ANY</parameter>
        </parameter>
        <parameter name="Scan types (IMS)">All scan types</parameter>
        <parameter name="Denormalize fragment scans (traps)">false</parameter>
        <parameter name="Mass detector" selected_item="Auto">
            <module name="Factor of lowest signal">
                <parameter name="Noise factor">2.5</parameter>
            </module>
            <module name="Auto">
                <parameter name="Noise level">8000.0</parameter>
            </module>
            <module name="Centroid">
                <parameter name="Noise level">3000.0</parameter>
            </module>
            <module name="Exact mass">
                <parameter name="Noise level">3000000.0</parameter>
            </module>
            <module name="Local maxima">
                <parameter name="Noise level"/>
            </module>
            <module name="Recursive threshold">
                <parameter name="Noise level"/>
                <parameter name="Min m/z peak width"/>
                <parameter name="Max m/z peak width"/>
            </module>
            <module name="Wavelet transform">
                <parameter name="Noise level"/>
                <parameter name="Scale level"/>
                <parameter name="Wavelet window size (%)"/>
            </module>
        </parameter>
    </batchstep>
    <batchstep method="io.github.mzmine.modules.dataprocessing.featdet_massdetection.MassDetectionModule" parameter_version="1">
        <parameter name="Raw data files" type="ALL_FILES"/>
        <parameter name="Scan filters" selected="true">
            <parameter name="Scan number"/>
            <parameter name="Base Filtering Integer"/>
            <parameter name="Retention time"/>
            <parameter name="Mobility"/>
            <parameter name="MS level filter" selected="MS2, level = 2">1</parameter>
            <parameter name="Scan definition"/>
            <parameter name="Polarity">Any</parameter>
            <parameter name="Spectrum type">ANY</parameter>
        </parameter>
        <parameter name="Scan types (IMS)">All scan types</parameter>
        <parameter name="Denormalize fragment scans (traps)">false</parameter>
        <parameter name="Mass detector" selected_item="Auto">
            <module name="Factor of lowest signal">
                <parameter name="Noise factor">2.5</parameter>
            </module>
            <module name="Auto">
                <parameter name="Noise level">0.0</parameter>
            </module>
            <module name="Centroid">
                <parameter name="Noise level">10000.0</parameter>
            </module>
            <module name="Exact mass">
                <parameter name="Noise level">1000.0</parameter>
            </module>
            <module name="Local maxima">
                <parameter name="Noise level"/>
            </module>
            <module name="Recursive threshold">
                <parameter name="Noise level"/>
                <parameter name="Min m/z peak width"/>
                <parameter name="Max m/z peak width"/>
            </module>
            <module name="Wavelet transform">
                <parameter name="Noise level"/>
                <parameter name="Scale level"/>
                <parameter name="Wavelet window size (%)"/>
            </module>
        </parameter>
    </batchstep>
    <batchstep method="io.github.mzmine.modules.dataprocessing.featdet_adapchromatogrambuilder.ModularADAPChromatogramBuilderModule" parameter_version="1">
        <parameter name="Raw data files" type="ALL_FILES"/>
        <parameter name="Scan filters" selected="true">
            <parameter name="Scan number"/>
            <parameter name="Base Filtering Integer"/>
            <parameter name="Retention time"/>
            <parameter name="Mobility"/>
            <parameter name="MS level filter" selected="MS1, level = 1">1</parameter>
            <parameter name="Scan definition"/>
            <parameter name="Polarity">Any</parameter>
            <parameter name="Spectrum type">ANY</parameter>
        </parameter>
        <parameter name="Minimum consecutive scans">3</parameter>
        <parameter name="Minimum intensity for consecutive scans">8000.0</parameter>
        <parameter name="Minimum absolute height">10000.0</parameter>
        <parameter name="m/z tolerance (scan-to-scan)">
            <absolutetolerance>0.0</absolutetolerance>
            <ppmtolerance>5.0</ppmtolerance>
        </parameter>
        <parameter name="Suffix">eics</parameter>
        <parameter name="Allow single scan chromatograms"/>
    </batchstep>
    <batchstep method="io.github.mzmine.modules.dataprocessing.featdet_smoothing.SmoothingModule" parameter_version="1">
        <parameter name="Feature lists" type="BATCH_LAST_FEATURELISTS"/>
        <parameter name="Smoothing algorithm" selected_item="Savitzky Golay">
            <module name="Loess smoothing">
                <parameter name="Retention time width (scans)" selected="false">5</parameter>
                <parameter name="Mobility width (scans)" selected="false">5</parameter>
            </module>
            <module name="Savitzky Golay">
                <parameter name="Retention time smoothing" selected="true">5</parameter>
                <parameter name="Mobility smoothing" selected="false">5</parameter>
            </module>
        </parameter>
        <parameter name="Original feature list">KEEP</parameter>
        <parameter name="Suffix">sm</parameter>
    </batchstep>
    <batchstep method="io.github.mzmine.modules.dataprocessing.featdet_chromatogramdeconvolution.minimumsearch.MinimumSearchFeatureResolverModule" parameter_version="2">
        <parameter name="Feature lists" type="BATCH_LAST_FEATURELISTS"/>
        <parameter name="Suffix">resolved</parameter>
        <parameter name="Original feature list">KEEP</parameter>
        <parameter name="MS/MS scan pairing" selected="true">
            <parameter name="MS1 to MS2 precursor tolerance (m/z)">
                <absolutetolerance>0.01</absolutetolerance>
                <ppmtolerance>10.0</ppmtolerance>
            </parameter>
            <parameter name="Retention time filter" selected="Use feature edges" unit="MINUTES">0.2</parameter>
            <parameter name="Minimum relative feature height" selected="false">0.25</parameter>
            <parameter name="Minimum required signals" selected="false">1</parameter>
            <parameter name="Limit by ion mobility edges">false</parameter>
            <parameter name="Merge MS/MS spectra (TIMS)">false</parameter>
            <parameter name="Minimum signal intensity (absolute, TIMS)" selected="false">250.0</parameter>
            <parameter name="Minimum signal intensity (relative, TIMS)" selected="false">0.01</parameter>
        </parameter>
        <parameter name="Dimension">Retention time</parameter>
        <parameter name="Chromatographic threshold">0.85</parameter>
        <parameter name="Minimum search range RT/Mobility (absolute)">0.08</parameter>
        <parameter name="Minimum relative height">0.0</parameter>
        <parameter name="Minimum absolute height">10000.0</parameter>
        <parameter name="Min ratio of peak top/edge">2.2</parameter>
        <parameter name="Peak duration range (min/mobility)">
            <min>0.0</min>
            <max>0.8</max>
        </parameter>
        <parameter name="Minimum scans (data points)">3</parameter>
    </batchstep>
    <batchstep method="io.github.mzmine.modules.dataprocessing.filter_isotopegrouper.IsotopeGrouperModule" parameter_version="1">
        <parameter name="Feature lists" type="BATCH_LAST_FEATURELISTS"/>
        <parameter name="Name suffix">deisotoped</parameter>
        <parameter name="m/z tolerance (intra-sample)">
            <absolutetolerance>0.0</absolutetolerance>
            <ppmtolerance>3.5</ppmtolerance>
        </parameter>
        <parameter name="Retention time tolerance" unit="MINUTES">0.01</parameter>
        <parameter name="Mobility tolerance" selected="false"/>
        <parameter name="Monotonic shape">false</parameter>
        <parameter name="Maximum charge">2</parameter>
        <parameter name="Representative isotope">Most intense</parameter>
        <parameter name="Never remove feature with MS2">false</parameter>
        <parameter name="Original feature list">KEEP</parameter>
    </batchstep>
    <batchstep method="io.github.mzmine.modules.dataprocessing.align_join.JoinAlignerModule" parameter_version="1">
        <parameter name="Feature lists" type="BATCH_LAST_FEATURELISTS"/>
        <parameter name="Feature list name">Aligned feature list</parameter>
        <parameter name="m/z tolerance (sample-to-sample)">
            <absolutetolerance>0.0</absolutetolerance>
            <ppmtolerance>5.0</ppmtolerance>
        </parameter>
        <parameter name="Weight for m/z">2.0</parameter>
        <parameter name="Retention time tolerance" unit="MINUTES">0.1</parameter>
        <parameter name="Weight for RT">1.0</parameter>
        <parameter name="Mobility tolerance" selected="false"/>
        <parameter name="Mobility weight">1.0</parameter>
        <parameter name="Require same charge state">false</parameter>
        <parameter name="Require same ID">false</parameter>
        <parameter name="Compare isotope pattern" selected="false">
            <parameter name="Isotope m/z tolerance">
                <absolutetolerance>0.001</absolutetolerance>
                <ppmtolerance>5.0</ppmtolerance>
            </parameter>
            <parameter name="Minimum absolute intensity">0.0</parameter>
            <parameter name="Minimum score">0.0</parameter>
        </parameter>
        <parameter name="Compare spectra similarity" selected="false">
            <parameter name="Spectral m/z tolerance">
                <absolutetolerance>0.001</absolutetolerance>
                <ppmtolerance>10.0</ppmtolerance>
            </parameter>
            <parameter name="MS level">2</parameter>
            <parameter name="Compare spectra similarity" selected_item="Weighted cosine similarity">
                <module name="Weighted cosine similarity">
                    <parameter name="Weights">MassBank (mz^2 * I^0.5)</parameter>
                    <parameter name="Minimum  cos similarity">0.7</parameter>
                    <parameter name="Handle unmatched signals">KEEP ALL AND MATCH TO ZERO</parameter>
                </module>
                <module name="Composite cosine identity (e.g., GC-EI-MS; similar to NIST search)">
                    <parameter name="Weights">MassBank (mz^2 * I^0.5)</parameter>
                    <parameter name="Minimum  cos similarity">0.7</parameter>
                    <parameter name="Handle unmatched signals">KEEP ALL AND MATCH TO ZERO</parameter>
                </module>
            </parameter>
        </parameter>
        <parameter name="Original feature list">KEEP</parameter>
    </batchstep>
    <batchstep method="io.github.mzmine.modules.dataprocessing.filter_rowsfilter.RowsFilterModule" parameter_version="2">
        <parameter name="Feature lists" type="BATCH_LAST_FEATURELISTS"/>
        <parameter name="Name suffix">FINAL_FOR_EXPORT</parameter>
        <parameter name="Minimum aligned features (samples)" selected="true">
            <abs>2</abs>
            <rel>0.0</rel>
        </parameter>
        <parameter name="Minimum features in an isotope pattern" selected="false">2</parameter>
        <parameter name="Validate 13C isotope pattern" selected="false">
            <parameter name="m/z tolerance">
                <absolutetolerance>5.0E-4</absolutetolerance>
                <ppmtolerance>10.0</ppmtolerance>
            </parameter>
            <parameter name="Max charge">1</parameter>
            <parameter name="Estimate minimum carbon">true</parameter>
            <parameter name="Remove if 13C">true</parameter>
            <parameter name="Exclude isotopes">H,C,N,O,S</parameter>
        </parameter>
        <parameter name="Remove redundant isotope rows">false</parameter>
        <parameter name="m/z" selected="true">
            <min>85.0</min>
            <max>850.0</max>
        </parameter>
        <parameter name="Retention time" selected="false"/>
        <parameter name="features duration range" selected="false">
            <min>0.0</min>
            <max>3.0</max>
        </parameter>
        <parameter name="Chromatographic FWHM" selected="false">
            <min>0.0</min>
            <max>1.0</max>
        </parameter>
        <parameter name="Charge" selected="false">
            <min>1</min>
            <max>2</max>
        </parameter>
        <parameter name="Kendrick mass defect" selected="false">
            <parameter name="Kendrick mass defect">
                <min>0.0</min>
                <max>1.0</max>
            </parameter>
            <parameter name="Kendrick mass base"/>
            <parameter name="Shift">0.0</parameter>
            <parameter name="Charge">1</parameter>
            <parameter name="Divisor">1</parameter>
            <parameter name="Use Remainder of Kendrick mass">false</parameter>
        </parameter>
        <parameter name="Parameter">No parameters defined</parameter>
        <parameter name="Only identified?">false</parameter>
        <parameter name="Text in identity" selected="false"/>
        <parameter name="Text in comment" selected="false"/>
        <parameter name="Keep or remove rows">Keep rows that match all criteria</parameter>
        <parameter name="Feature with MS2 scan">false</parameter>
        <parameter name="Never remove feature with MS2">false</parameter>
        <parameter name="Never remove annotated rows">false</parameter>
        <parameter name="Reset the feature number ID">true</parameter>
        <parameter name="Mass defect" selected="false"/>
        <parameter name="Original feature list">KEEP</parameter>
    </batchstep>
    <batchstep method="io.github.mzmine.modules.dataprocessing.group_spectral_networking.MainSpectralNetworkingModule" parameter_version="2">
        <parameter name="Feature lists" type="BATCH_LAST_FEATURELISTS"/>
        <parameter name="Algorithm" selected_item="MS2Deepscore">
            <module name="Modified cosine">
                <parameter name="m/z tolerance">
                    <absolutetolerance>0.003</absolutetolerance>
                    <ppmtolerance>10.0</ppmtolerance>
                </parameter>
                <parameter name="Only best MS2 scan">false</parameter>
                <parameter name="Max precursor m/z delta" selected="true">300.0</parameter>
                <parameter name="Minimum matched signals">4</parameter>
                <parameter name="Min cosine similarity">0.7</parameter>
                <parameter name="Signal filters">
                    <parameter name="Remove residual precursor m/z" selected="true">10.0</parameter>
                    <parameter name="Crop to top N signals">250</parameter>
                    <parameter name="Signal threshold (intensity filter)">50</parameter>
                    <parameter name="Intensity filter at &gt;N signals">0.98</parameter>
                </parameter>
            </module>
            <module name="MS2Deepscore">
                <parameter name="MS2Deepscore model">
                    <current_file>D:\mzmine_v_4_3_3\ms2deepscore_model\ms2deepscore_mode.pt</current_file>
                    <last_file>D:\mzmine_v_4_3_3\ms2deepscore_model\ms2deepscore_mode.pt</last_file>
                    <last_file>D:\OneDrive - Emory\Lab\Python\Mixtures_Metabolism_Final_script\Automated_MS2Query\Library_Models\positive_v8\ms2deepscore_model.pt</last_file>
                </parameter>
                <parameter name="Minimum signals">4</parameter>
                <parameter name="Min similarity">0.85</parameter>
            </module>
            <module name="Cosine similarity (GC-EI-MS)">
                <parameter name="m/z tolerance">
                    <absolutetolerance>0.003</absolutetolerance>
                    <ppmtolerance>10.0</ppmtolerance>
                </parameter>
                <parameter name="Minimum matched signals">8</parameter>
                <parameter name="Min cosine similarity">0.7</parameter>
                <parameter name="Signal filters">
                    <parameter name="Crop to top N signals">350</parameter>
                    <parameter name="Signal threshold (intensity filter)">100</parameter>
                    <parameter name="Intensity filter at &gt;N signals">0.98</parameter>
                </parameter>
            </module>
        </parameter>
    </batchstep>
    <batchstep method="io.github.mzmine.modules.dataprocessing.group_spectral_networking.MainSpectralNetworkingModule" parameter_version="2">
        <parameter name="Feature lists" type="BATCH_LAST_FEATURELISTS"/>
        <parameter name="Algorithm" selected_item="Modified cosine">
            <module name="Modified cosine">
                <parameter name="m/z tolerance">
                    <absolutetolerance>0.003</absolutetolerance>
                    <ppmtolerance>10.0</ppmtolerance>
                </parameter>
                <parameter name="Only best MS2 scan">true</parameter>
                <parameter name="Max precursor m/z delta" selected="true">300.0</parameter>
                <parameter name="Minimum matched signals">4</parameter>
                <parameter name="Min cosine similarity">0.65</parameter>
                <parameter name="Signal filters">
                    <parameter name="Remove residual precursor m/z" selected="true">10.0</parameter>
                    <parameter name="Crop to top N signals">250</parameter>
                    <parameter name="Signal threshold (intensity filter)">50</parameter>
                    <parameter name="Intensity filter at &gt;N signals">0.98</parameter>
                </parameter>
            </module>
            <module name="MS2Deepscore">
                <parameter name="MS2Deepscore model">
                    <current_file>D:\mzmine_v_4_3_3\ms2deepscore_model\ms2deepscore_mode.pt</current_file>
                    <last_file>D:\mzmine_v_4_3_3\ms2deepscore_model\ms2deepscore_mode.pt</last_file>
                    <last_file>D:\OneDrive - Emory\Lab\Python\Mixtures_Metabolism_Final_script\Automated_MS2Query\Library_Models\positive_v8\ms2deepscore_model.pt</last_file>
                </parameter>
                <parameter name="Minimum signals">4</parameter>
                <parameter name="Min similarity">0.8</parameter>
            </module>
            <module name="Cosine similarity (GC-EI-MS)">
                <parameter name="m/z tolerance">
                    <absolutetolerance>0.003</absolutetolerance>
                    <ppmtolerance>10.0</ppmtolerance>
                </parameter>
                <parameter name="Minimum matched signals">8</parameter>
                <parameter name="Min cosine similarity">0.7</parameter>
                <parameter name="Signal filters">
                    <parameter name="Crop to top N signals">350</parameter>
                    <parameter name="Signal threshold (intensity filter)">100</parameter>
                    <parameter name="Intensity filter at &gt;N signals">0.98</parameter>
                </parameter>
            </module>
        </parameter>
    </batchstep>
</batch>
